# Supplementary material for: Transport Distance of Invertebrate Environmental DNA in a Natural River
Source: PLoS One. 2014 Feb 11;9(2):e88786. doi: 10.1371/journal.pone.0088786 (PMC3921251; doi:10.1371/journal.pone.0088786)
Supplement: Dataset S1 — Sequences obtained from eDNA for Unio tumidus. This dataset gives the alignment of Unio tumidus sequences extracted from river water at different transport distances and time they were sampled. The a, b or c indicate the different PCR replicates from which the sequences were obtained. (TXT) [file pone.0088786.s001.txt]

#Dataset S1 Sequences obtained from eDNA for Unio tumidus 

#This dataset gives the alignment of Unio tumidus sequences extracted from river water at different transport distances and time they were sampled. The a,b or c indicate the different PCR replicates from which the sequences were obtained.


#NEXUS

[!This data assembled using Sequencher, from Gene Codes Corporation.]
begin data;
   dimensions ntax=22 nchar=136;
   format datatype=dna gap=- interleave=no;
   matrix

Greifensee_July_a CCACCTTTGTCTGGAAATGTTGCTCATTCTGGAGCTTCAGTGGATTTGGCTATTTTTTCTTTGCATCTTGCAGGTGCTTCTTCTATTTTGGGTGCTATTAACTTTATTTCTACTGTTGGTAATATGCGATCTCCTG
Greifensee_July_b CCACCTTTGTCTGGAAATGTTGCTCATTCTGGAGCTTCAGTGGATTTGGCTATTTTTTCTTTGCATCTTGCAGGTGCTTCTTCTATTTTGGGTGCTATTAACTTTATTTCTACTGTTGGTAATATGCGATCTCCTG
1.0_km_July_a CCACCTTTGTCTGGAAATGTTGCTCATTCTGGAGCTTCAGTGGATTTGGCTATTTTTTCTTTGCATCTTGCAGGTGCTTCTTCTATTTTGGGTGCTATTAACTTTATTTCTACTGTTGGTAATATGCGATCTCCTG
1.0_km_July_c CCACCTTTGTCTGGAAATGTTGCTCATTCTGGAGCTTCAGTGGATTTGGCTATTTTTTCTTTGCATCTTGCAGGTGCTTCTTCTATTTTGGGTGCTATTAACTTTATTTCTACTGTTGGTAATATGCGATCTCCTG
1.6_km_Oct_c CCACCTTTGTCTGGAAATGTTGCTCATTCTGGAGCTTCAGTGGATTTGGCTATTTTTTCTTTGCATCTTGCAGGTGCTTCTTCTATTTTGGGTGCTATTAACTTTATTTCTACTGTTGGTAATATGCGATCTCCTG
2.4_km_July_b CCACCTTTGTCTGGAAATGTTGCTCATTCTGGAGCTTCAGTGGATTTGGCTATTTTTTCTTTGCATCTTGCAGGTGCTTCTTCTATTTTGGGTGCTATTAACTTTATTTCTACTGTTGGTAATATGCGATCTCCTG
2.4_km_July_c CCACCTTTGTCTGGAAATGTTGCTCATTCTGGAGCTTCAGTGGATTTGGCTATTTTTTCTTTGCATCTTGCAGGTGCTTCTTCTATTTTGGGTGCTATTAACTTTATTTCTACTGTTGGTAATATGCGATCTCCTG
3.2_km_July_a CCACCTTTGTCTGGAAATGTTGCTCATTCTGGAGCTTCAGTGGATTTGGCTATTTTTTCTTTGCATCTTGCAGGTGCTTCTTCTATTTTGGGTGCTATTAACTTTATTTCTACTGTTGGTAATATGCGATCTCCTG
3.2_km_July_b CCACCTTTGTCTGGAAATGTTGCTCATTCTGGAGCTTCAGTGGATTTGGCTATTTTTTCTTTGCATCTTGCAGGTGCTTCTTCTATTTTGGGTGCTATTAACTTTATTTCTACTGTTGGTAATATGCGATCTCCTG
3.9_km_July_c CCACCTTTGTCTGGAAATGTTGCTCATTCTGGAGCTTCAGTGGATTTGGCTATTTTTTCTTTGCATCTTGCAGGTGCTTCTTCTATTTTGGGTGCTATTAACTTTATTTCTACTGTTGGTAATATGCGATCTCCTG
3.9_km_July_b CCACCTTTGTCTGGAAATGTTGCTCATTCTGGAGCTTCAGTGGATTTGGCTATTTTTTCTTTGCATCTTGCAGGTGCTTCTTCTATTTTGGGTGCTATTAACTTTATTTCTACTGTTGGTAATATGCGATCTCCTG
5.6_km_July_a CCACCTTTGTCTGGAAATGTTGCTCATTCTGGAGCTTCAGTGGATTTGGCTATTTTTTCTTTGCATCTTGCAGGTGCTTCTTCTATTTTGGGTGCTATTAACTTTATTTCTACTGTTGGTAATATGCGATCTCCTG
5.6_km_July_c CCACCTTTGTCTGGAAATGTTGCTCATTCTGGAGCTTCAGTGGATTTGGCTATTTTTTCTTTGCATCTTGCAGGTGCTTCTTCTATTTTGGGTGCTATTAACTTTATTTCTACTGTTGGTAATATGCGATCTCCTG
5.6_km_Oct_a CCACCTTTGTCTGGAAATGTTGCTCATTCTGGAGCTTCAGTGGATTTGGCTATTTTTTCTTTGCATCTTGCAGGTGCTTCTTCTATTTTGGGTGCTATTAACTTTATTTCTACTGTTGGTAATATGCGATCTCCTG
6.1_km_July_c CCACCTTTGTCTGGAAATGTTGCTCATTCTGGAGCTTCAGTGGATTTGGCTATTTTTTCTTTGCATCTTGCAGGTGCTTCTTCTATTTTGGGTGCTATTAACTTTATTTCTACTGTTGGTAATATGCGATCTCCTG
6.4_km_July_c CCACCTTTGTCTGGAAATGTTGCTCATTCTGGAGCTTCAGTGGATTTGGCTATTTTTTCTTTGCATCTTGCAGGTGCTTCTTCTATTTTGGGTGCTATTAACTTTATTTCTACTGTTGGTAATATGCGATCTCCTG
9.1_km_Oct_b CCACCTTTGTCTGGAAATGTTGCTCATTCTGGAGCTTCAGTGGATTTGGCTATTTTTTCTTTGCATCTTGCAGGTGCTTCTTCTATTTTGGGTGCTATTAACTTTATTTCTACTGTTGGTAATATGCGATCTCCTG
9.1_km_July_c CCACCTTTGTCTGGAAATGTTGCTCATTCTGGAGCTTCAGTGGATTTGGCTATTTTTTCTTTGCATCTTGCAGGTGCTTCTTCTATTTTGGGTGCTATTAACTTTATTTCTACTGTTGGTAATATGCGATCTCCTG
Unio_tumidus_tissue CCACCTTTGTCTGGAAATGTTGCTCATTCTGGAGCTTCAGTGGATTTGGCTATTTTTTCTTTGCATCTTGCAGGTGCTTCTTCTATTTTGGGTGCTATTAACTTTATTTCTACTGTTGGTAATATGCGATCTCCTG
Unio_tumidus_AF231732 CCACCTTTGTCTGGAAATGTTGCTCATTCTGGAGCTTCAGTGGATTTGGCTATTTTTTCTTTGCATCTTGCAGGTGCTTCTTCTATTTTGGGTGCTATTAACTTTATTTCTACTGTTGGTAATATGCGATCTCCTG
Unio_tumidus_JQ253878 CCACCTTTGTCTGGAAATGTTGCTCATTCTGGAGCTTCAGTGGATTTGGCTATTTTTTCTTTGCATCTTGCAGGTGCTTCTTCTATTTTGGGTGCTATTAACTTTATTTCTACTGTTGGTAATATGCGATCTCCTG
Unio_crasses_JX046553 CCTCCTTTATCTGGGAATGTGGCTCATTCCGGGGCTTCAGTAGACTTGGCTATTTTTTCTTTACATCTTGCTGGTGCTTCATCTATTTTAGGGGCTATTAATTTTATTTCTACTGTTGGGAATATGCGATCTCCTG
;

endblock;
