# Supplementary material for: Transport Distance of Invertebrate Environmental DNA in a Natural River
Source: PLoS One. 2014 Feb 11;9(2):e88786. doi: 10.1371/journal.pone.0088786 (PMC3921251; doi:10.1371/journal.pone.0088786)
Supplement: Dataset S2 — Sequences obtained from eDNA for Daphnia longispina. This dataset gives the alignment of Daphnia longispina sequences extracted from river water at different transport distances and time they were sampled. (TXT) [file pone.0088786.s002.txt]

#Dataset S2 Sequences obtained from eDNA for Daphnia longispina 

#This dataset gives the alignment of Daphnia longispina sequences extracted from river water at different transport distances and time they were sampled.

#NEXUS

[!This data assembled using Sequencher, from Gene Codes Corporation.]
begin data;
   dimensions ntax=19 nchar=117;
   format datatype=dna gap=- interleave=no;
   matrix

Greifensee_July GAGGCTTAGTATCCATATTTG-TAAAGAAAATTGTAGCTCACCTCCACCTCTGTATAAACTGCACCTTGACCTGAAGTAAAAAAATCTTTTAATTTGAAAACGTTCTCTAGAAGTAC
1.0_km_Oct GAGGCTTAGTATCCATATTTG-TAAAGAAAATTGTAGCTCACCTTCACCTCTATATAAACTGCACCTTGACCTGAAGTAAAAAAATCTTTTAATTTGAAAACATTCTCTAGAAGTAA
1.6_km_July GAGGCTTAGTATCCATATTTG-TAAAGAAAATTGTAGCTCACCTCCACCTCTGTATAAACTGCACCTTGACCTGAAGTAAAAAAATCTTTTAATTTGAAAACGTTCTCTAGAAGTAC
1.6_km_Oct GAGGCTTAGTATCCATATTTG-TAAAGAAAATTGTAGCTCACCTTCACCTCTATATAAACTGCACCTTGACCTGAAGTAAAAAAATCTTTTAATTTGAAAACATTCTCTAGAAGTAA
2.4_km_July GAGGCTTAGTATCCATATTTG-TAAAGAAAATTGTAGCTCACCTCCACCTCTGTATAAACTGCACCTTGACCTGAAGTAAAAAAATCTTTTAATTTGAAAACGTTCTCTAGAAGTAC
3.2_km_July GAGGCTTAGTATCCATATTTG-TAAAGAAAATTGTAGCTCACCTCCACCTCTGTATAAACTGCACCTTGACCTGAAGTAAAAAAATCTTTTAATTTGAAAACGTTCTCTAGAAGTAC
3.9_km_July GAGGCTTAGTATCCATATTTG-TAAAGAAAATTGTAGCTCACCTCCACCTCTGTATAAACTGCACCTTGACCTGAAGTAAAAAAATCTTTTAATTTGAAAACGTTCTCTAGAAGTAC
5.6_km_July GAGGCTTAGTATCCATATTTG-TAAAGAAAATTGTAGCTCACCTCCACCTCTGTATAAACTGCACCTTGACCTGAAGTAAAAAAATCTTTTAATTTGAAAACGTTCTCTAGAAGTAC
5.6_km_Oct GAGGCTTAGTATCCATATTTG-TAAAGAAAATTGTAGCTCACCTTCACCTCTATATAAACTGCACCTTGACCTGAAGTAAAAAAATCTTTTAATTTGAAAACATTCTCTAGAAGTAA
6.1_km_July GAGGCTTAGTATCCATATTTG-TAAAGAAAATTGTAGCTCACCTCCACCTCTGTATAAACTGCACCTTGACCTGAAGTAAAAAAATCTTTTAATTTGAAAACGTTCTCTAGAAGTAC
6.4_km_July GAGGCTTAGTATCCATATTTG-TAAAGAAAATTGTAGCTCACCTCCACCTCTGTATAAACTGCACCTTGACCTGAAGTAAAAAAATCTTTTAATTTGAAAACGTTCTCTAGAAGTAC
9.1_km_July GAGGCTTAGTATCCATATTTG-TAAAGAAAATTGTAGCTCACCTCCACCTCTGTATAAACTGCACCTTGACCTGAAGTAAAAAAATCTTTTAATTTGAAAACGTTCTCTAGAAGTAC
9.1_km_Oct GAGGCTTAGTATCCATATTTG-TAAAGAAAATTGTAGCTCACCTTCACCTCTATATAAACTGCACCTTGACCTGAAGTAAAAAAATCTTTTAATTTGAAAACATTCTCTAGAAGTAA
11.5_km_Oct GAGGCTTAGTATCCATATTTG-TAAAGAAAATTGTAGCTCACCTTCACCTCTATATAAACTGCACCTTGACCTGAAGTAAAAAAATCTTTTAATTTGAAAACATTCTCTAGAAGTAA
12.3_km_Oct GAGGCTTAGTATCCATATTTG-TAAAGAAAATTGTAGCTCACCTTCACCTCTATATAAACTGCACCTTGACCTGAAGTAAAAAAATCTTTTAATTTGAAAACATTCTCTAGAAGTAA
Daphnia_longispina_tissue GAGGCTTAGTATCCATATTTG-TAAAGAAAATTGTAGCTCACCTCCACCTCTGTATAAACTGCACCTTGACCTGAAGTAAAAAAATCTTTTAATTTGAAAACGTTCTCTAGAAGTAC
Daphnia_longispina_JX457151 GAGGCTTAGTATCCATATTTG-TAAAGAAAATTGTAGCTCACCTCCACCTCTATATGAACTGCACCTTGACCTGAAGTAAAAAAATCTTTTAATTTGAAAACATTCTCTAGAAGTAA
Daphnia_longispina_EF375846 GAGGCTTAGTATCCATATTTG-TAAAGAAAATTGTAGCTCACCTCCACCTCTATATAAACTGCACCTTGACCTGAAGTAAAAAAATCTTTTAATTTGAAAACATTCTCTAGAAGTAA
Daphnia_galeata_EF375851 AAAGCTTAAAATCCATATTTTCTAAAGAAAACTGTAGCTCACCTCCACCCCCATATAAACTGCACCTTGACCTGAAGTTATAAAGTCTTTTAACTTGAAAACATTCTCTAAAAGTAA
;

endblock;
